# Supplementary material for: Simulation of hearing loss can induce pitch shifts for complex tones
Source: PeerJ. 2023 Sep 15;11:e16053. doi: 10.7717/peerj.16053 (PMC10506576; doi:10.7717/peerj.16053)
Supplement: Supplemental Information 3 [file peerj-11-16053-s003.zip]

Archive with 24 entries (24 files):
- SoundFiles/Experiment1/X1(ToneA).wav
- SoundFiles/Experiment1/X1(ToneB).wav
- SoundFiles/Experiment1/X2(ToneA).wav
- SoundFiles/Experiment1/X2(ToneB).wav
- SoundFiles/Experiment1/X3(ToneA).wav
- SoundFiles/Experiment1/X3(ToneB).wav
- SoundFiles/Experiment1/X4(ToneA).wav
- SoundFiles/Experiment1/X4(ToneB).wav
- SoundFiles/Experiment1/Y1(ToneA).wav
- SoundFiles/Experiment1/Y1(ToneB).wav
- SoundFiles/Experiment1/Y2(ToneA).wav
- SoundFiles/Experiment1/Y2(ToneB).wav
- SoundFiles/Experiment1/Y3(ToneA).wav
- SoundFiles/Experiment1/Y3(ToneB).wav
- SoundFiles/Experiment1/Y4(ToneA).wav
- SoundFiles/Experiment1/Y4(ToneB).wav
- SoundFiles/Experiment2/X1.wav
- SoundFiles/Experiment2/X2.wav
- SoundFiles/Experiment2/X3.wav
- SoundFiles/Experiment2/X4.wav
- SoundFiles/Experiment2/Y1.wav
- SoundFiles/Experiment2/Y2.wav
- SoundFiles/Experiment2/Y3.wav
- SoundFiles/Experiment2/Y4.wav
